# Supplementary material for: Large‐scale forest restoration stabilizes carbon under climate change in Southwest United States
Source: Ecol Appl. 2019 Aug 16;29(8):e01979. doi: 10.1002/eap.1979 (PMC6916600; doi:10.1002/eap.1979)
Supplement: Supplementary file 4 [file EAP-29-na-s004.zip]

Archive with 7 entries (7 files):
- species.txt
- DynamicFire.txt
- DynamicFuels.txt
- Harvest_fast.txt
- Harvest_moderate.txt
- Harvest_statusquo.txt
- NECN-succession.txt
