# Supplementary material for: Large‐scale forest restoration stabilizes carbon under climate change in Southwest United States
Source: Ecol Appl. 2019 Aug 16;29(8):e01979. doi: 10.1002/eap.1979 (PMC6916600; doi:10.1002/eap.1979)
Supplement: Supplementary file 4 [file EAP-29-na-s004.zip › DynamicFire.txt]

LandisData  "Dynamic Fire System"

Timestep  1

>>---------------------------------------
>> FIRE INPUTS
>>----------------------------------------

EventSizeType	size_based  		<<'size-based' or 'duration_based'


BuildUpIndex	Y			<< yes or no; Y or N


>> Fire Region Data Table
>> Fire region| Fire Size    	  | Seasonal Foliar Moisture Content (FMC) Data: Hi, Lo, and Proportion (Pr) | Other Ecorgion Data
>>            |             	  | Spring (Sp)            Summer (Su)             Fall (Fa)                 |           
>> Code Name  | Mu  	Sigma Max | SpFMCLo SpFMCHi SpHiPr SuFMCLo SuFMCHi SuFMCPr FaFMCLo FaFMCHi FaHiPr    | OpenFuel NumIgns 
>> -----------  ------------   ------------------------------------------------------------------------   ----------------
   1    Low     5.    1  900   107     119     0.00   92      119     0.23    120     120     1.00        2         2
   2    Mod     5.25    	1  1100  107     119     0.20   92      119     0.40    120     120     1.00        2         6
   3    High    5.   	1  1200  100     120     0.26   94      120     0.47    120     120     1.00        16        9
   255  inactive  0  0 		0  0   	   0       0      0        0      0	      0       0       0           0        0   

InitialFireEcoregionsMap  	"E:/Landis/FireRegion.tif"


DynamicEcoregionTable
>>Year	FileName

GroundSlopeFile        		"E:/Landis/slope_final.tif"
UphillSlopeAzimuthMap  		"E:/Landis/upslopeasp_final.tif"


SeasonTable
>> Season  Leaf,    Prop of  Percent  DayLength
>> Name    Status   Fires    Curing   Proportion
>> ------  -------  -------  -------  ----------
   Spring  LeafOff  0.1    		50		1.0
   Summer  LeafOn   0.7     	51		1.0
   Fall    LeafOff  0.2     	100		1.0

InitialWeatherDatabase  	"E:/Landis/FWI_TWX_EcoregionALL.csv"  << Initial contemporary weather file

DynamicWeatherTable
>>Year  FileName


FuelTypeTable
>> Allowed base types:  Conifer, ConiferPlantation, Deciduous, Slash, Open
>> Allowed surface types:  See Canadian Fire Behavior System (CFBS)
>> The fuel types in the example file (below) are derived from the CFBS.

>> Index  BaseType  		SurfaceType InitProb a   b      c   q    BUI maxBE CBH
>> -----  --------  		----------- -------- --- ---    --- ---  --- ----- ---
   1      ConiferPlantation C6  	    1.0      30  0.0800 3.0 0.80 62  1.197 1  << 12 to 36	PinuPond
   2      Conifer   		C3          1.0      110 0.0444 3.0 0.75 62  1.261 3  << 37 to 113	PinuPond
   3      Conifer   		C7          1.0      45  0.0305 2.0 0.85 106 1.134 5 << 114 to 400	PinuPond
   4 	  Conifer   		C7          1.0      45  0.0305 2.0 0.85 106 1.134 3 << 12 to 400	PinuPond
   5	  Conifer   		C1          1.0      90  0.0649 4.5 0.90 72  1.076 2  << 12 to 800	JuniOste PinuEdul
   6      Conifer   		C2           .5      110 0.0282 1.5 0.7  64  1.321 2 << 12 to 500	AbieConc AbieLasi PinuPond PseuMenz PopuTrem
   7      Conifer   		C5          1.0      30  0.0697 4.0 0.80 56  1.220 2 << 12 to 450	AbieConc PicePung
   8	  Deciduous 		D1          0.5      30  0.0232 1.6 0.90 32  1.179 2  << 12 to 180	PopuTrem
   9	  Deciduous 		D1          0.5      30  0.0232 1.6 0.90 32  1.179 1  << 12 to 35	QuerGamb
   10     Deciduous 		D1          0.5      30  0.0232 1.6 0.90 32  1.179 2  << 36 to 150	QuerGamb
   12     Conifer   		M2          1.0      0   0      0   0.80 50  1.250 3  << 
   13     Open      		O1a         1.0     190  0.0310 1.4 1.0   1  1.000 0  << 0 to 11 	AbieConc AbieLasi PinuPond PseuMenz PopuTrem
   99	  Conifer   		C7          1.0      45  0.0305 2.0 0.85 106 1.134 7  << post thin
   98	  Conifer   		C7          1.0      45  0.0305 2.0 0.85 106 1.134 6  << post Rx Initial
   97     Conifer   		C7          1.0      45  0.0305 2.0 0.85 106 1.134 10  << post Rx Maintenance
   95     Conifer   		C7          1.0      45  0.0305 2.0 0.85 106 1.134 7  << post severity 2 and 3
   
   

SeverityCalibrationFactor  1

FireDamageTable
>> Cohort Age       FireSeverity - 
>> % of longevity   FireTolerance
>> --------------   --------------
     2.5%              -2
     12.5%             -1
     50%                0
     85%                1
	 100%				2


MapNames  		fire/severity-{timestep}.img
LogFile   		fire/dynamic-fire-test-log.csv
SummaryLogFile 		fire/summary-log.csv
