# Supplementary material for: Large‐scale forest restoration stabilizes carbon under climate change in Southwest United States
Source: Ecol Appl. 2019 Aug 16;29(8):e01979. doi: 10.1002/eap.1979 (PMC6916600; doi:10.1002/eap.1979)
Supplement: Supplementary file 4 [file EAP-29-na-s004.zip › NECN-succession.txt]

LandisData  "NECN Succession"

Timestep  1

SeedingAlgorithm  WardSeedDispersal

InitialCommunities      "E:/Landis/Init_Comm.txt"
InitialCommunitiesMap   "E:/Landis/init_comm32.tif"

ClimateConfigFile	"E:/Landis/climate-generator.txt"

CalibrateMode 	no

SpinupMortalityFraction 0.0002

WaterDecayFunction Ratio <<Linear or Ratio

ProbEstablishAdjust 0.2

ANPPMapNames		century/ag_npp-{timestep}.img
ANPPMapFrequency	10
ANEEMapNames		century/nee-{timestep}.img
ANEEMapFrequency	10
TotalCMapNames		century/total_C-{timestep}.img
TotalCMapFrequency	10

AvailableLightBiomass

>> Shade	Percent Max Biomass
>> Class	by Ecoregions
>> --------------------------------------------------------------------------------------------------------------------	
			Clay1	Clay2	Clay3	ClayLoam1	ClayLoam2	ClayLoam3	ClayLoam4	Sands1	Sands2	Sands3	Sands4	Shallow1	Shallow2	Shallow3 
	1  		15%	 	15%		15%		15%			15%			15%			15%	 		15%		15%		15%		15%		15%			15%	 		15%
	2  		25%	 	25%		25%		25%			25%			25%			25%	 		25%		25%		25%		25%		25%			25%			25%
	3  		50%   	50%		50%		50%			50%			50%			50%			50%		50%		50%		50%		50%			50%			50%
	4  		80%	 	80%		80%		80%			80%			80% 		80%			80%		80%		80%		80%		80%			80%			80%  
	5  		95% 	95%		95%		95%			95%			95%			95%			95%		95%		95%		95%		95%			95%			95%

LightEstablishmentTable
>> Spp Shade	Probability
>> Class	by Actual Shade
>> ----------	--------------------	
>>		0		1		2		3		4		5
	1	1.0		0.5		0.25	0.0		0.0		0.0
	2	1.0		1.0		0.5		0.25	0.0		0.0
	3	1.0		1.0		1.0		0.5		0.25	0.0
	4	1.0		1.0		1.0		1.0		0.5		0.25
	5	0.1		0.5		1.0		1.0		1.0		1.0

SpeciesParameters

>>Species	Leaf	Woody	Mortality Curve	Leaf				
>>		Long	DecayR	Shape Parameter	Lignin%				
>>----------------------------------------------								
>> Species  Funct	N		GDD		GDD		Min		Max		Leaf	Epi-	Leaf	FRoot	Wood	CRoot	Leaf  	FRoot 	Wood  	CRoot 	Littr 	
>>	    	ional	Fixer	Min		Max		Jan		Drought	Long	cormic	Lign%	Lign%	Lign%	Lign%	CN    	CN    	CN    	CN    	CN	
>> 	    	Type							Temp					re-
>> ----------------------------------------------------------------------------------------------------------------------------------------------------
AbieConc	1		N		540		2670	-10		0.93	8.00	N		0.17	0.2		0.25	0.25	30		30		333		222		100	 		<< Lake Tahoe Landis Github and Loudermilk et al. 2013
AbieLasi	1		N		540		2670	-10		0.93	8.00	N		0.17	0.2		0.25	0.25	30		30		333		222		100			<< Lake Tahoe Landis Github and Loudermilk et al. 2013
JuniOste	1		N		247		3749	-14		0.42	6		N		0.24	0.22	0.29	0.29	42		58		160		337		100     	<< from Liang et al. 2016 Sierra Nevada
PiceEnge	1		N		280		1911	-30		0.2472	3		N		0.249	0.258	0.4		0.234	45.8 	43		500		84		55			<< Lucash MN. Engelmann is closely related to white spruce 
PicePung	1		N		280		1911	-30		0.2472	3		N		0.249	0.258	0.4		0.234	45.8 	43		500		84		55			<< Lucash MN. Engelmann is closely related to white spruce 
PinuPond    1		N   	155 	4000    -5      0.92    4.5     N       0.28    0.2    	0.25    0.25    48  	48      250  	170   	100      	<< from Hurteau files
PinuEdul	1		N		400		4000	-11		0.9		8		N		0.3		0.25	0.3		0.3		48		48.5	95.6	90		84.39		<< Klopatek et al. 1994, Pregitzer et al. 2002
PopuTrem	2		N		600		3000	-10		0.82	1.00	Y		0.18	0.2		0.25	0.25	62		62		333		222		100	 	 	<< Lake Tahoe Landis Github and Loudermilk et al. 2013
PseuMenz	1		N		300		4750	-12		0.8		8		N		0.205	0.30	0.29	0.33	45		36		400		189		77.25	 	<< Cassell E OR	
QuerGamb	2  		N   	800 	4000    -5      0.9     1.0     Y       0.175   0.23   	0.23    0.23    30  	 48     500  	333    	46       	<< from Hurteau files


FunctionalGroupParameters  <<from tree.100									Age	Leaf
>> Name	Index	PPDF1	PPDF2	PPDF3	PPDF4	FCFRAC	BTOLAI		KLAI	MAXLAI	PPRPTS2	PPRPTS3	Wood	Monthly		Mort	Drop   CRootFrac FRootFRac
>> 		T-Mean	T-Max	T-shape	T-shape	leaf														DecayR	WoodMort	Shape	Month
Conifer   1     16.0    30.0    0.8       3.0    0.2     0.004    5000      10    	1.0     0.5    	0.4     0.002    	10       10			1		1
Hardwood  2     23.0    35.0    0.05      7.0    0.3     0.004    5000      20      1.0     0.5     0.4     0.002       10       10			0.5		0.5


>> Note:  The on-line Century guide and 
>> default parameters suggest MaxLAI = 20.0

InitialEcoregionParameters
>> 			SOM1	SOM1	SOM1	SOM1	SOM2	SOM2	SOM3	SOM3	Minrl
>> 	  		C		 N		 C		 N		 C	 	 N		 C		 N		 N
>> 			surf	surf	soil	soil
>>_________________________________________________________________________
Clay1 		412		4.5		90      7.5     2100    42      810   	20    	2.4
Clay2 		412		4.5		90      7.5     2100    42      810   	20    	2.4
Clay3 		412		4.5		90      7.5     2100    42      810   	20    	2.4
ClayLoam1 	412		4.5		90      7.5     2100    42      810   	20    	2.4
ClayLoam2 	412		4.5		90      7.5     2100    42      810   	20    	2.4
ClayLoam3 	412		4.5		90      7.5     2100    42      810   	20    	2.4
ClayLoam4 	412		4.5		90      7.5     2100    42      810   	20    	2.4
Sands1 		412		4.5		90      7.5     2100    42      810   	20    	2.4
Sands2		412		4.5		90      7.5     2100    42      810   	20    	2.4
Sands3 		412		4.5		90      7.5     2100    42      810   	20    	2.4
Sands4 		412		4.5		90      7.5     2100    42      810   	20    	2.4
Shallow1 	412		4.5		90      7.5     2100    42      810   	20    	2.4
Shallow2 	412		4.5		90      7.5     2100    42      810   	20    	2.4
Shallow3 	412		4.5		90      7.5     2100    42      810   	20    	2.4

	
EcoregionParameters
>>				Soil	Percent	Percent	 Field	Wilt	StormF	BaseF	Drain	Atmos	Atmos	Lat-	Decay	Decay	Decay	Decay	Denit
>>				Depth	Clay	Sand	 Cap	Point	Fract	Fract			N		N		itude	Rate	Rate	Rate	Rate	Slope
>>    			cm										frac	frac			slope	inter			Surf	SOM1	SOM2	SOM3
>> _________________________________________________________________________________________________________________________________________________
Clay1			100		0.45	0.30	 0.42	0.30	0.3		0.6		0.7		0.035	0.004	35.2	 0.15   1.0    0.018   0.00035   0.1
Clay2			100		0.45	0.30	 0.42	0.30	0.3		0.6		0.7		0.035	0.004	35.2	 0.15   1.0    0.018   0.00035   0.1
Clay3			100		0.45	0.30	 0.42	0.30	0.3		0.6		0.7		0.035	0.004	35.2	 0.15   1.0    0.018   0.00035   0.1
ClayLoam1 		100		0.36    0.35     0.36   0.22    0.3   	0.6		0.7		0.035	0.004	35.2	 0.15   1.0    0.018   0.00035   0.1
ClayLoam2		100		0.36    0.35     0.36   0.22    0.3   	0.6		0.7		0.035	0.004	35.2	 0.15   1.0    0.018   0.00035   0.1
ClayLoam3		100		0.36    0.35     0.36   0.22    0.3   	0.6		0.7		0.035	0.004	35.2	 0.15   1.0    0.018   0.00035   0.1
ClayLoam4		100		0.36    0.35     0.36   0.22    0.3   	0.6		0.7		0.035	0.004	35.2	 0.15   1.0    0.018   0.00035   0.1
Sands1			100		0.14    0.60     0.18   0.08    0.3   	0.6    	0.7		0.035	0.004	35.2	 0.15   1.0    0.018   0.00035   0.1
Sands2			100		0.14    0.60     0.18   0.08    0.3   	0.6    	0.7		0.035	0.004	35.2	 0.15   1.0    0.018   0.00035   0.1
Sands3			100		0.14    0.60     0.18   0.08    0.3   	0.6    	0.7		0.035	0.004	35.2	 0.15   1.0    0.018   0.00035   0.1
Sands4			100		0.14    0.60     0.18   0.08    0.3   	0.6    	0.7		0.035	0.004	35.2	 0.15   1.0    0.018   0.00035   0.1
Shallow1		35		0.32	0.38	 0.15	0.13	0.3		0.6		0.7		0.035	0.004	35.2	 0.15   1.0    0.018   0.00035   0.1
Shallow2		35		0.32	0.38	 0.15	0.13	0.3		0.6		0.7		0.035	0.004	35.2	 0.15   1.0    0.018   0.00035   0.1
Shallow3		35		0.32	0.38 	 0.15	0.13	0.3		0.6		0.7		0.035	0.004	35.2	 0.15   1.0    0.018   0.00035   0.1


FireReductionParameters <<values estimated from Campbell et al. 2007
>>	Severity	Wood	Litter
>>	Fire		Reduct	Reduct
	1			0.0		0.7
	2			0.05	0.75
	3			0.4		0.75
	4			0.45	0.85
	5			0.5		1.0

   
MonthlyMaxNPP <<PRDX(3) from Century 4.0 (g Biomass / m2)

>> Species      Ecoregions
>> --------     ------------------
			Clay1	Clay2	Clay3	ClayLoam1	ClayLoam2	ClayLoam3	ClayLoam4	Sands1	Sands2	Sands3	Sands4	Shallow1	Shallow2	Shallow3
AbieConc	250		250		250		250			250			250			250			250		250		250		250		250			250			250
AbieLasi	150		204		204		150			204			204			204			150		204		204		204		150			150			150
JuniOste	60		60		60		60			60			60			60			60		60		60		60		60			60			60
PinuEdul	70		70		70		70			70			70			70			70		70		70		70		70			70			70
PiceEnge	129		129		129		129			129			129			129			129		129		129		129		129			129			129
PinuPond	100     150     150     100    		150    		150			150     	100    	150    	150		150     85    		100    		100
PicePung	129		129		129		129			129			129			129			129		129		129		129		129			129			129
PopuTrem	190		254		254		190			254			254			254			190		254		254		254		190			190			190
PseuMenz	250		334		334		250			334			334			334			250		334		334		334		250			250			250	
QuerGamb	150		200		200		150			200			200			200			150		200		200		200		125			150			150

	 	   
MaxBiomass
>> Species      Ecoregions
>> --------     ------------------
			Clay1	Clay2	Clay3	ClayLoam1	ClayLoam2	ClayLoam3	ClayLoam4	Sands1	Sands2	Sands3	Sands4	Shallow1	Shallow2	Shallow3
AbieConc	23261	23261	23261	23261		23261		23261		23261		23261	23261	23261	23261	15000		15000		15000
AbieLasi	22206	22206	22206	22206		22206		22206		22206		22206	22206	22206	22206	2500		8000		15000
JuniOste	8000	14000	14000	8000		14000		14000		14000		8000	14000	14000	14000	8000		8000		8000
PinuEdul	8000	15000	15000	8000		15000		15000		15000		8000	15000	15000	15000	8000		8000		8000
PiceEnge	7626	7626	7626	7626		7626		7626		7626		7626	7626	7626	7626 	7626		7626		7626
PinuPond	12500	21413	21413	10000		21413		21413		21413		14000	21413	21413	21413	14000		18000		20000
PicePung	10262	10262	10262	10262		10262		10262		10262		7500	10262	10262	10262	7500		7500		7500
PopuTrem	25611	25611	25611	25611		25611		25611		25611		10000	25611	25611	25611	10000		10000		15000
PseuMenz	24678	24678	24678	24678		24678		24678		24678		10000	24678	24678	24678	2500		8500		10000
QuerGamb	25000	25000	25000	25000		25000		25000		25000		25000	25000	25000	25000	17500		17500		18500

	

	   
	 
AgeOnlyDisturbances:BiomassParameters  "E:/Landis/bio-reductions-standard.txt"
 	 
		 	 
		 	 
			
